# Supplementary material for: Wilm’s tumor 1 promotes memory flexibility
Source: Nat Commun. 2019 Aug 21;10:3756. doi: 10.1038/s41467-019-11781-x (PMC6704057; doi:10.1038/s41467-019-11781-x)
Supplement: Supplementary file 4 — Supplementary Data 1 [file 41467_2019_11781_MOESM4_ESM.xlsx]

## Sheet: DEGs in 90min_LTP
Differentially expressed genes (DEGs) 90 minutes after LTP induction
Sample name	NCBI official symbol	NCBI gene description	log2(fold change)
90min LTP	Cep57L1	centrosomal protein 57-like 1	3.58802
90min LTP	Rt1-Ce11	RT1 class I, locus CE11	2.12392
90min LTP	Tmed5	transmembrane p24 trafficking protein 5	1.07715
90min LTP	Kcnf1	potassium voltage-gated channel modifier subfamily F member 1	0.804964
90min LTP	Foxq1	forkhead box Q1	0.765777
90min LTP	Cst6	cystatin E/M	0.737462
90min LTP	Nlgn1	neuroligin 1	0.666803
90min LTP	Aebp1	AE binding protein 1	0.64886
90min LTP	Txnl4A	thioredoxin-like 4A	0.61933
90min LTP	Nos1	nitric oxide synthase 1	0.592099
90min LTP	Slc6A7	solute carrier family 6 member 7	0.588059
90min LTP	Bcas2	BCAS2, pre-mRNA processing factor	0.586527
90min LTP	Hdac9	histone deacetylase 9	0.567767
90min LTP	Mon1A	MON1 homolog A, secretory trafficking associated	0.556759
90min LTP	Rgd1563441	similar to RIKEN cDNA A030009H04	0.55342
90min LTP	Kpna3	karyopherin subunit alpha 3	0.53957
90min LTP	Moap1	modulator of apoptosis 1	0.538202
90min LTP	Hap1	huntingtin-associated protein 1	0.497194
90min LTP	Man1A1	mannosidase, alpha, class 1A, member 1	0.494345
90min LTP	Ssbp3	single stranded DNA binding protein 3	0.489982
90min LTP	Ndufa2	NADH:ubiquinone oxidoreductase subunit A2	0.4376
90min LTP	Cacna1E	calcium voltage-gated channel subunit alpha1 E	0.429918
90min LTP	C1Ql3	complement C1q like 3	0.42742
90min LTP	Cpne8	copine 8	0.419227
90min LTP	Crtac1	cartilage acidic protein 1	0.416966
90min LTP	Asmtl	acetylserotonin O-methyltransferase-like	0.411222
90min LTP	Pcif1	PDX1 C-terminal inhibiting factor 1	0.406459
90min LTP	Ppp4R2	protein phosphatase 4, regulatory subunit 2	0.400203
90min LTP	Fv1	Friend virus susceptibility 1	0.382885
90min LTP	Tenm2	teneurin transmembrane protein 2	0.382309
90min LTP	Wnt4	Wnt family member 4	0.379632
90min LTP	Flnc	filamin C	0.369925
90min LTP	Efr3A	EFR3 homolog A	0.366563
90min LTP	Kcng2	potassium voltage-gated channel modifier subfamily G member 2	0.356877
90min LTP	Myo16	myosin XVI	0.353414
90min LTP	Tbc1D9	TBC1 domain family member 9	0.347799
90min LTP	Efnb3	ephrin B3	0.340865
90min LTP	Nov	nephroblastoma overexpressed	0.340299
90min LTP	Rgs4	regulator of G-protein signaling 4	0.336511
90min LTP	Brd4	bromodomain containing 4	0.332726
90min LTP	Ahdc1	AT hook, DNA binding motif, containing 1	0.323021
90min LTP	Rock2	Rho-associated coiled-coil containing protein kinase 2	0.303587
90min LTP	Timp2	TIMP metallopeptidase inhibitor 2	0.299796
90min LTP	Cpne7	copine 7	0.297737
90min LTP	Chchd10	coiled-coil-helix-coiled-coil-helix domain containing 10	0.295852
90min LTP	Pin1	peptidylprolyl cis/trans isomerase, NIMA-interacting 1	0.294061
90min LTP	Bsn	bassoon (presynaptic cytomatrix protein)	0.280655
90min LTP	Snap25	synaptosome associated protein 25	0.277658
90min LTP	Mark4	microtubule affinity regulating kinase 4	0.272871
90min LTP	Usp9X	ubiquitin specific peptidase 9, X-linked	0.268924
90min LTP	Celf4	CUGBP, Elav-like family member 4	0.261677
90min LTP	Tuba1A	tubulin, alpha 1A	0.253186
90min LTP	Syn1	synapsin I	0.185654
90min LTP	Syngap1	synaptic Ras GTPase activating protein 1	0.15856
90min LTP	Klc1	kinesin light chain 1	0.133449
90min LTP	Ndrg2	NDRG family member 2	-0.203472
90min LTP	Aqp4	aquaporin 4	-0.203944
90min LTP	Ptprz1	protein tyrosine phosphatase, receptor type Z1	-0.216609
90min LTP	Fos	Fos proto-oncogene, AP-1 transcription factor subunit	-0.260157
90min LTP	Dclk2	doublecortin-like kinase 2	-0.27334
90min LTP	Gpm6B	glycoprotein m6b	-0.274395
90min LTP	Mobp	myelin-associated oligodendrocyte basic protein	-0.280008
90min LTP	Tenm3	teneurin transmembrane protein 3	-0.282768
90min LTP	Sulf2	sulfatase 2	-0.288011
90min LTP	Gpr37	G protein-coupled receptor 37	-0.29233
90min LTP	Scg3	secretogranin III	-0.3029
90min LTP	Midn	midnolin	-0.307988
90min LTP	Slc1A2	solute carrier family 1 member 2	-0.316948
90min LTP	Usp31	ubiquitin specific peptidase 31	-0.322303
90min LTP	Pltp	phospholipid transfer protein	-0.323648
90min LTP	Psd2	pleckstrin and Sec7 domain containing 2	-0.324768
90min LTP	Gja1	gap junction protein, alpha 1	-0.324871
90min LTP	Nbl1	NBL1, DAN family BMP antagonist	-0.327971
90min LTP	Cs	citrate synthase	-0.329092
90min LTP	Cd59	CD59 molecule	-0.331512
90min LTP	Rab1A	RAB1A, member RAS oncogene family	-0.333807
90min LTP	Saraf	store-operated calcium entry-associated regulatory factor	-0.334267
90min LTP	Astn2	astrotactin 2	-0.341826
90min LTP	Scd	stearoyl-CoA desaturase	-0.346575
90min LTP	Asrgl1	asparaginase like 1	-0.349131
90min LTP	Gfap	glial fibrillary acidic protein	-0.350896
90min LTP	Tfrc	transferrin receptor	-0.359126
90min LTP	Rps20	ribosomal protein S20	-0.36003
90min LTP	Mta2	metastasis associated 1 family, member 2	-0.360323
90min LTP	Larp4B	La ribonucleoprotein domain family, member 4B	-0.360497
90min LTP	Gramd1B	GRAM domain containing 1B	-0.366172
90min LTP	Scarb2	scavenger receptor class B, member 2	-0.366183
90min LTP	Fads1	fatty acid desaturase 1	-0.37625
90min LTP	Serpine2	serpin family E member 2	-0.385359
90min LTP	Supt16H	SPT16 homolog, facilitates chromatin remodeling subunit	-0.385703
90min LTP	Lrrc8D	leucine rich repeat containing 8 VRAC subunit D	-0.387985
90min LTP	Sdf2	stromal cell derived factor 2	-0.391435
90min LTP	Adcy1	adenylate cyclase 1	-0.399752
90min LTP	Cd63	Cd63 molecule	-0.400248
90min LTP	Slc35E1	solute carrier family 35, member E1	-0.400431
90min LTP	Nrarp	Notch-regulated ankyrin repeat protein	-0.402886
90min LTP	Nts	neurotensin	-0.403637
90min LTP	Trappc3	trafficking protein particle complex 3	-0.417304
90min LTP	Csdc2	cold shock domain containing C2	-0.418746
90min LTP	Pygm	glycogen phosphorylase, muscle associated	-0.425541
90min LTP	Prex2	phosphatidylinositol-3,4,5-trisphosphate-dependent Rac exchange factor 2	-0.427327
90min LTP	Ulk2	unc-51 like autophagy activating kinase 2	-0.428306
90min LTP	Slc44A2	solute carrier family 44 member 2	-0.428788
90min LTP	Trpc5	transient receptor potential cation channel, subfamily C, member 5	-0.437383
90min LTP	Ndufa9	NADH:ubiquinone oxidoreductase subunit A9	-0.440681
90min LTP	Scn4B	sodium voltage-gated channel beta subunit 4	-0.455979
90min LTP	Irf1	interferon regulatory factor 1	-0.456244
90min LTP	Fbxl5	F-box and leucine-rich repeat protein 5	-0.457355
90min LTP	Gpam	glycerol-3-phosphate acyltransferase, mitochondrial	-0.457865
90min LTP	Stard7	StAR-related lipid transfer domain containing 7	-0.459717
90min LTP	Mfap3L	microfibril associated protein 3 like	-0.467059
90min LTP	Kcnj10	potassium voltage-gated channel subfamily J member 10	-0.47422
90min LTP	Yy1	YY1 transcription factor	-0.477964
90min LTP	Evi5	ecotropic viral integration site 5	-0.480136
90min LTP	Hbs1L	HBS1-like translational GTPase	-0.484776
90min LTP	Oxsr1	oxidative-stress responsive 1	-0.502192
90min LTP	Atp5Me	ATP synthase membrane subunit e	-0.504025
90min LTP	Prkacb	protein kinase cAMP-activated catalytic subunit beta	-0.507526
90min LTP	Rps28	ribosomal protein S28	-0.508158
90min LTP	Mboat2	membrane bound O-acyltransferase domain containing 2	-0.511139
90min LTP	Lpl	lipoprotein lipase	-0.522551
90min LTP	Rgd1566401	similar to GTL2, imprinted maternally expressed untranslated	-0.522572
90min LTP	Rassf2	Ras association domain family member 2	-0.525618
90min LTP	Dgka	diacylglycerol kinase, alpha	-0.545017
90min LTP	Rpl37A	ribosomal protein L37a	-0.572875
90min LTP	Appl2	adaptor protein, phosphotyrosine interacting with PH domain and leucine zipper 2	-0.60728
90min LTP	Blvra	biliverdin reductase A	-0.644376
90min LTP	Cxcl10	C-X-C motif chemokine ligand 10	-0.653378
90min LTP	Acvr1	activin A receptor type 1	-0.677395
90min LTP	Itga7	integrin subunit alpha 7	-0.683703
90min LTP	Gpn3	GPN-loop GTPase 3	-0.698929
90min LTP	Cldn12	claudin 12	-0.72329
90min LTP	Arrb1	arrestin, beta 1	-0.752294
90min LTP	Pcgf3	polycomb group ring finger 3	-0.864333
90min LTP	Ntrk1	neurotrophic receptor tyrosine kinase 1	-0.910189
90min LTP	Sfrp2	secreted frizzled-related protein 2	-0.947839
90min LTP	Ipp	intracisternal A particle-promoted polypeptide	-1.09087
90min LTP	C1Ql2	complement C1q like 2	-1.10718
90min LTP	Id1	inhibitor of DNA binding 1, HLH protein	-1.11064
90min LTP	Pcp4	Purkinje cell protein 4	-1.26949
90min LTP	Tinf2	TERF1 interacting nuclear factor 2	-1.3409
90min LTP	Cpne4	copine 4	-1.56098
90min LTP	Rt1-Ce7	RT1 class I, locus CE7	-3.5296
