# Supplementary material for: Wilm’s tumor 1 promotes memory flexibility
Source: Nat Commun. 2019 Aug 21;10:3756. doi: 10.1038/s41467-019-11781-x (PMC6704057; doi:10.1038/s41467-019-11781-x)
Supplement: Supplementary file 5 — Supplementary Data 2 [file 41467_2019_11781_MOESM5_ESM.xlsx]

## Sheet: Transfac_and_jaspar_pwms_enrich
Predicted regulatory transcription factors (TFs)
Ontology	Sample_timepoint	Sample_entryType	Sample_name	Scp	Minus_log10_pvalue	Pvalue	Ordinal_rank	Overlap_count	Scp_genes_count	Experimental_genes_count	ReadWrite_overlap_symbols
Transfac_and_jaspar_pwms	Min90	Diffrna	LTP	SREBF2	1.47953	0.0331489	10	11	1010	80	ARRB1,C1QL3,CD63,CSDC2,DGKA,KCNF1,NOS1,RASSF2,SLC35E1,TINF2,TRAPPC3
Transfac_and_jaspar_pwms	Min90	Diffrna	LTP	TEAD2	1.54357	0.0286041	9	12	1115	80	ACVR1,AEBP1,ASMTL,CD63,CRTAC1,FBXL5,KCNJ10,LRRC8D,PREX2,RPS28,TRPC5,WNT4
Transfac_and_jaspar_pwms	Min90	Diffrna	LTP	RELA	1.55163	0.0280784	8	19	2067	80	ACVR1,ASMTL,BCAS2,CXCL10,FOXQ1,HDAC9,IRF1,KCNF1,MFAP3L,MOAP1,NOS1,NRARP,NTRK1,PPP4R2,RT1-CE7,SERPINE2,SSBP3,TXNL4A,ULK2
Transfac_and_jaspar_pwms	Min90	Diffrna	LTP	ARNT	1.6265	0.0236319	7	11	958	80	ACVR1,ARRB1,C1QL2,CACNA1E,FOXQ1,GPN3,PCP4,PPP4R2,SCN4B,SLC35E1,TXNL4A
Transfac_and_jaspar_pwms	Min90	Diffrna	LTP	RELB	1.64975	0.0224001	6	12	1076	80	CD63,CLDN12,CXCL10,EVI5,HDAC9,IRF1,NRARP,RPS28,SCN4B,SERPINE2,SSBP3,SUPT16H
Transfac_and_jaspar_pwms	Min90	Diffrna	LTP	ATF4	1.71558	0.0192494	5	12	1053	80	BCAS2,CLDN12,CSDC2,GPAM,GPN3,ID1,ITGA7,KCNF1,MOAP1,OXSR1,SDF2,YY1
Transfac_and_jaspar_pwms	Min90	Diffrna	LTP	ATF2	1.86718	0.0135776	4	13	1127	80	C1QL3,CD63,CSDC2,GPN3,HDAC9,MFAP3L,NDUFA2,NLGN1,OXSR1,PRKACB,SERPINE2,TRAPPC3,TRPC5
Transfac_and_jaspar_pwms	Min90	Diffrna	LTP	FOXL1	2.02914	0.00935104	3	31	3576	80	ARRB1,ASMTL,C1QL3,CEP57L1,CLDN12,CPNE4,CPNE8,CST6,DGKA,FOXQ1,GPN3,HAP1,HBS1L,HDAC9,IRF1,KCNF1,MAN1A1,MBOAT2,NLGN1,NTS,OXSR1,PRKACB,RASSF2,SCN4B,SERPINE2,SLC35E1,SLC44A2,SSBP3,TMED5,TRAPPC3,YY1
Transfac_and_jaspar_pwms	Min90	Diffrna	LTP	WT1	2.3075	0.00492603	2	21	2007	80	ACVR1,ADCY1,ARRB1,C1QL2,CSDC2,FOXQ1,GPN3,HDAC9,ID1,MBOAT2,NDUFA2,NRARP,NTRK1,PPP4R2,SCN4B,SERPINE2,SLC44A2,SSBP3,TINF2,WNT4,YY1
Transfac_and_jaspar_pwms	Min90	Diffrna	LTP	NFE2	2.33053	0.00467167	1	21	1998	80	ACVR1,AEBP1,ARRB1,BLVRA,CRTAC1,CST6,DGKA,GPN3,HAP1,HDAC9,MBOAT2,NRARP,NTRK1,PCIF1,PYGM,SDF2,SERPINE2,SLC35E1,SUPT16H,TRAPPC3,TRPC5
