# Supplementary material for: Wilm’s tumor 1 promotes memory flexibility
Source: Nat Commun. 2019 Aug 21;10:3756. doi: 10.1038/s41467-019-11781-x (PMC6704057; doi:10.1038/s41467-019-11781-x)
Supplement: Supplementary file 6 — Supplementary Data 3 [file 41467_2019_11781_MOESM6_ESM.xlsx]

## Sheet: DEGs in Wt1 delta mice
Differentially expressed genes (DEGs) in Wt1∆ mice
Sample Name	NCBI official symbol	NCBI gene description	log2(fold change)
Wt1∆	Ttr	transthyretin	3.75485
Wt1∆	Eif3J1	eukaryotic translation initiation factor 3, subunit J1	3.32263
Wt1∆	Folr1	folate receptor 1 (adult)	2.90735
Wt1∆	Slc4A5	solute carrier family 4, sodium bicarbonate cotransporter, member 5	2.78643
Wt1∆	2900040C04Rik	RIKEN cDNA 2900040C04 gene	2.74411
Wt1∆	Kcne2	potassium voltage-gated channel, Isk-related subfamily, gene 2	2.24702
Wt1∆	1500015O10Rik	RIKEN cDNA 1500015O10 gene	2.17182
Wt1∆	Cldn2	claudin 2	2.12809
Wt1∆	Otx2	orthodenticle homeobox 2	2.05924
Wt1∆	Clic6	chloride intracellular channel 6	1.93122
Wt1∆	Calml4	calmodulin-like 4	1.79165
Wt1∆	Hba-A1	hemoglobin alpha, adult chain 1	1.68045
Wt1∆	Prlr	prolactin receptor	1.64185
Wt1∆	Ccl28	chemokine (C-C motif) ligand 28	1.64027
Wt1∆	Eps8L1	EPS8-like 1	1.61663
Wt1∆	Igf2	insulin-like growth factor 2	1.59365
Wt1∆	Wdr86	WD repeat domain 86	1.55993
Wt1∆	Drc7	dynein regulatory complex subunit 7	1.55747
Wt1∆	Aqp1	aquaporin 1	1.53199
Wt1∆	Kcnj13	potassium inwardly-rectifying channel, subfamily J, member 13	1.50682
Wt1∆	Enpp2	ectonucleotide pyrophosphatase/phosphodiesterase 2	1.48351
Wt1∆	Gdf1	growth differentiation factor 1	1.47942
Wt1∆	4833420G17Rik	RIKEN cDNA 4833420G17 gene	1.4385
Wt1∆	Tmem72	transmembrane protein 72	1.43425
Wt1∆	Abca4	ATP-binding cassette, sub-family A (ABC1), member 4	1.41932
Wt1∆	Col8A2	collagen, type VIII, alpha 2	1.39776
Wt1∆	Rdh5	retinol dehydrogenase 5	1.37177
Wt1∆	Sema3B	sema domain, immunoglobulin domain (Ig), short basic domain, secreted, (semaphorin) 3B	1.35825
Wt1∆	Trpv4	transient receptor potential cation channel, subfamily V, member 4	1.29796
Wt1∆	Tcea3	transcription elongation factor A (SII), 3	1.24889
Wt1∆	Sulf1	sulfatase 1	1.24363
Wt1∆	Wfdc2	WAP four-disulfide core domain 2	1.23639
Wt1∆	Sostdc1	sclerostin domain containing 1	1.23481
Wt1∆	Ace	angiotensin I converting enzyme (peptidyl-dipeptidase A) 1	1.21391
Wt1∆	Gbgt1	globoside alpha-1,3-N-acetylgalactosaminyltransferase 1	1.21334
Wt1∆	Kl	klotho	1.2012
Wt1∆	Slc6A12	solute carrier family 6 (neurotransmitter transporter, betaine/GABA), member 12	1.1667
Wt1∆	Spp1	secreted phosphoprotein 1	1.1575
Wt1∆	Lbp	lipopolysaccharide binding protein	1.14464
Wt1∆	Igfbp2	insulin-like growth factor binding protein 2	1.12255
Wt1∆	Aebp1	AE binding protein 1	1.09346
Wt1∆	D830030K20Rik	RIKEN cDNA D830030K20 gene	1.08926
Wt1∆	Fmod	fibromodulin	1.08166
Wt1∆	St6Gal2	beta galactoside alpha 2,6 sialyltransferase 2	1.07185
Wt1∆	Slc13A4	solute carrier family 13 (sodium/sulfate symporters), member 4	1.05333
Wt1∆	C330020E22Rik	RIKEN cDNA C330020E22 gene	1.04855
Wt1∆	Ifitm1	interferon induced transmembrane protein 1	1.04709
Wt1∆	Prr32	proline rich 32	1.0383
Wt1∆	Tmem267	transmembrane protein 267	1.02291
Wt1∆	Crabp2	cellular retinoic acid binding protein II	1.00922
Wt1∆	Wfikkn2	WAP, follistatin/kazal, immunoglobulin, kunitz and netrin domain containing 2	0.978621
Wt1∆	3110070M22Rik	RIKEN cDNA 3110070M22 gene	0.968086
Wt1∆	4930452B06Rik	RIKEN cDNA 4930452B06 gene	0.967711
Wt1∆	Mettl7A3	methyltransferase like 7A3	0.96266
Wt1∆	Steap1	six transmembrane epithelial antigen of the prostate 1	0.95471
Wt1∆	Krt18	keratin 18	0.949923
Wt1∆	Mid1	midline 1	0.940059
Wt1∆	Cd74	CD74 antigen (invariant polypeptide of major histocompatibility complex, class II antigen-associated)	0.927989
Wt1∆	Pla2G5	phospholipase A2, group V	0.92702
Wt1∆	Rbm47	RNA binding motif protein 47	0.914058
Wt1∆	Mpzl2	myelin protein zero-like 2	0.901382
Wt1∆	Pcolce	procollagen C-endopeptidase enhancer protein	0.887602
Wt1∆	Cnn1	calponin 1	0.875088
Wt1∆	Slc6A13	solute carrier family 6 (neurotransmitter transporter, GABA), member 13	0.852214
Wt1∆	Cfap70	cilia and flagella associated protein 70	0.842569
Wt1∆	Defb11	defensin beta 11	0.837506
Wt1∆	Itih2	inter-alpha trypsin inhibitor, heavy chain 2	0.836718
Wt1∆	Tpm2	tropomyosin 2, beta	0.836526
Wt1∆	Epn3	epsin 3	0.82401
Wt1∆	Plac9B	placenta specific 9b	0.82265
Wt1∆	Slc22A6	solute carrier family 22 (organic anion transporter), member 6	0.817111
Wt1∆	Ptgds	prostaglandin D2 synthase (brain)	0.816186
Wt1∆	H2-T22	histocompatibility 2, T region locus 22	0.805407
Wt1∆	Wnt6	wingless-type MMTV integration site family, member 6	0.799274
Wt1∆	F5	coagulation factor V	0.798168
Wt1∆	Slc16A8	solute carrier family 16 (monocarboxylic acid transporters), member 8	0.796134
Wt1∆	Acta2	actin, alpha 2, smooth muscle, aorta	0.781806
Wt1∆	Aldh1A2	aldehyde dehydrogenase family 1, subfamily A2	0.775094
Wt1∆	Serpind1	serine (or cysteine) peptidase inhibitor, clade D, member 1	0.773311
Wt1∆	Ldb3	LIM domain binding 3	0.771177
Wt1∆	Prkcd	protein kinase C, delta	0.766995
Wt1∆	Angptl2	angiopoietin-like 2	0.76477
Wt1∆	Slc6A20A	solute carrier family 6 (neurotransmitter transporter), member 20A	0.760093
Wt1∆	Cyp26B1	cytochrome P450, family 26, subfamily b, polypeptide 1	0.749278
Wt1∆	Col1A2	collagen, type I, alpha 2	0.738482
Wt1∆	Spag16	sperm associated antigen 16	0.735071
Wt1∆	Prg4	proteoglycan 4 (megakaryocyte stimulating factor, articular superficial zone protein)	0.726267
Wt1∆	Cped1	cadherin-like and PC-esterase domain containing 1	0.723002
Wt1∆	Col8A1	collagen, type VIII, alpha 1	0.719459
Wt1∆	Ak7	adenylate kinase 7	0.717983
Wt1∆	Col9A3	collagen, type IX, alpha 3	0.712969
Wt1∆	A2M	alpha-2-macroglobulin	0.707516
Wt1∆	Ogn	osteoglycin	0.700293
Wt1∆	Clmp	CXADR-like membrane protein	0.696214
Wt1∆	Sphk1	sphingosine kinase 1	0.695114
Wt1∆	Erdr1	erythroid differentiation regulator 1	0.687575
Wt1∆	Slc2A12	solute carrier family 2 (facilitated glucose transporter), member 12	0.686538
Wt1∆	Maats1	MYCBP-associated, testis expressed 1	0.682665
Wt1∆	Bmp6	bone morphogenetic protein 6	0.682376
Wt1∆	Pon3	paraoxonase 3	0.674893
Wt1∆	Tfpi	tissue factor pathway inhibitor	0.674775
Wt1∆	Serping1	serine (or cysteine) peptidase inhibitor, clade G, member 1	0.67248
Wt1∆	Gpr182	G protein-coupled receptor 182	0.66786
Wt1∆	Foxj1	forkhead box J1	0.665403
Wt1∆	Mrgprf	MAS-related GPR, member F	0.646023
Wt1∆	Pln	phospholamban	0.644891
Wt1∆	Slc13A3	solute carrier family 13 (sodium-dependent dicarboxylate transporter), member 3	0.643022
Wt1∆	Gjb2	gap junction protein, beta 2	0.640641
Wt1∆	Osr1	odd-skipped related transcription factor 1	0.627715
Wt1∆	Lepr	leptin receptor	0.617532
Wt1∆	Islr	immunoglobulin superfamily containing leucine-rich repeat	0.614823
Wt1∆	Rsph1	radial spoke head 1 homolog (Chlamydomonas)	0.613421
Wt1∆	Krt8	keratin 8	0.61225
Wt1∆	Bgn	biglycan	0.611707
Wt1∆	Bmp7	bone morphogenetic protein 7	0.610514
Wt1∆	Podn	podocan	0.608248
Wt1∆	Myoc	myocilin	0.607331
Wt1∆	Vat1L	vesicle amine transport protein 1 like	0.56703
Wt1∆	Cdkn1C	cyclin-dependent kinase inhibitor 1C (P57)	0.565115
Wt1∆	Wdfy1	WD repeat and FYVE domain containing 1	0.55652
Wt1∆	Sema3F	sema domain, immunoglobulin domain (Ig), short basic domain, secreted, (semaphorin) 3F	0.552542
Wt1∆	Mrc2	mannose receptor, C type 2	0.548345
Wt1∆	Myh11	myosin, heavy polypeptide 11, smooth muscle	0.546447
Wt1∆	Col3A1	collagen, type III, alpha 1	0.536082
Wt1∆	Ecm1	extracellular matrix protein 1	0.533331
Wt1∆	Scara5	scavenger receptor class A, member 5	0.532178
Wt1∆	Rab3B	RAB3B, member RAS oncogene family	0.51992
Wt1∆	Zfp131	zinc finger protein 131	0.517638
Wt1∆	Myof	myoferlin	0.514702
Wt1∆	Alx4	aristaless-like homeobox 4	0.510141
Wt1∆	Flnb	filamin, beta	0.496901
Wt1∆	Cgnl1	cingulin-like 1	0.496818
Wt1∆	Slc4A2	solute carrier family 4 (anion exchanger), member 2	0.493178
Wt1∆	Dab2	disabled 2, mitogen-responsive phosphoprotein	0.485605
Wt1∆	Foxc2	forkhead box C2	0.480425
Wt1∆	Apod	apolipoprotein D	0.479097
Wt1∆	Sema3A	sema domain, immunoglobulin domain (Ig), short basic domain, secreted, (semaphorin) 3A	0.478369
Wt1∆	Adnp	activity-dependent neuroprotective protein	0.47725
Wt1∆	Cfh	complement component factor h	0.474772
Wt1∆	Fgl2	fibrinogen-like protein 2	0.47275
Wt1∆	Cdh1	cadherin 1	0.459901
Wt1∆	Slc22A8	solute carrier family 22 (organic anion transporter), member 8	0.452702
Wt1∆	Cp	ceruloplasmin	0.450218
Wt1∆	Slit2	slit guidance ligand 2	0.432186
Wt1∆	Slc6A20B	solute carrier family 6 (neurotransmitter transporter), member 20B	0.430021
Wt1∆	Tcn2	transcobalamin 2	0.425059
Wt1∆	Slc16A6	solute carrier family 16 (monocarboxylic acid transporters), member 6	0.421227
Wt1∆	Fbln1	fibulin 1	0.412658
Wt1∆	Scube1	signal peptide, CUB domain, EGF-like 1	0.412409
Wt1∆	Glo1	glyoxalase 1	0.412357
Wt1∆	Cast	calpastatin	0.406417
Wt1∆	Steap2	six transmembrane epithelial antigen of prostate 2	0.400404
Wt1∆	Ppdpf	pancreatic progenitor cell differentiation and proliferation factor	-0.391484
Wt1∆	4930555G01Rik	RIKEN cDNA 4930555G01 gene	-0.407285
Wt1∆	Prom1	prominin 1	-0.426289
Wt1∆	Arc	activity regulated cytoskeletal-associated protein	-0.436034
Wt1∆	Eno3	enolase 3, beta muscle	-0.439854
Wt1∆	2810459M11Rik	RIKEN cDNA 2810459M11 gene	-0.445539
Wt1∆	Rps27A	ribosomal protein S27A	-0.449885
Wt1∆	Rpl22L1	ribosomal protein L22 like 1	-0.476185
Wt1∆	Gabarapl2	gamma-aminobutyric acid (GABA) A receptor-associated protein-like 2	-0.47902
Wt1∆	Erich5	glutamate rich 5	-0.493437
Wt1∆	Gt(Rosa)26Sor	gene trap ROSA 26, Philippe Soriano	-0.521641
Wt1∆	Rida	reactive intermediate imine deaminase A homolog	-0.550761
Wt1∆	Dusp1	dual specificity phosphatase 1	-0.568791
Wt1∆	Atp5E	ATP synthase, H+ transporting, mitochondrial F1 complex, epsilon subunit	-0.587329
Wt1∆	Gvin1	GTPase, very large interferon inducible 1	-0.694806
Wt1∆	Gm7819	family with sequence similarity 205 pseudogene	-0.698611
Wt1∆	Rsc1A1	regulatory solute carrier protein, family 1, member 1	-0.76568
Wt1∆	Gm3002	alpha-takusan pseudogene	-0.785268
Wt1∆	Bub1B	BUB1B, mitotic checkpoint serine/threonine kinase	-0.805015
Wt1∆	Gm10409	predicted pseudogene 8348	-0.832006
Wt1∆	Ccl21B	chemokine (C-C motif) ligand 21B (leucine)	-0.841308
Wt1∆	Gzmk	granzyme K	-0.852165
Wt1∆	Gm3636	predicted gene 3636	-0.854579
Wt1∆	Fos	FBJ osteosarcoma oncogene	-0.868536
Wt1∆	Gm3893	family with sequence similarity 205 pseudogene	-0.876736
Wt1∆	Gm3558	predicted gene 3558	-0.92777
Wt1∆	Gm3696	predicted gene 3696	-0.933689
Wt1∆	Rec8	REC8 meiotic recombination protein	-0.964428
Wt1∆	Gm5796	predicted gene 5796	-0.991496
Wt1∆	Ccl21A	chemokine (C-C motif) ligand 21A (serine)	-1.03975
Wt1∆	Loc100861615	alpha takusan-like	-1.10699
Wt1∆	Rps27	ribosomal protein S27	-1.11494
Wt1∆	Gm2897	predicted gene 2897	-1.12039
Wt1∆	Cdr1	cerebellar degeneration related antigen 1	-1.17568
Wt1∆	Gm3383	predicted gene 3383	-1.17754
Wt1∆	Gm3488	predicted gene, 3488	-1.3086
Wt1∆	Gm3500	predicted gene 3500	-1.32992
Wt1∆	Gm3264	predicted gene 3264	-1.35323
Wt1∆	Gm5859	family with sequence similarity 205 pseudogene	-1.35805
Wt1∆	Ndufs5	NADH:ubiquinone oxidoreductase core subunit S5	-1.38499
Wt1∆	Gm10406	predicted gene 10406	-1.40449
