# Supplementary material for: Wilm’s tumor 1 promotes memory flexibility
Source: Nat Commun. 2019 Aug 21;10:3756. doi: 10.1038/s41467-019-11781-x (PMC6704057; doi:10.1038/s41467-019-11781-x)
Supplement: Supplementary file 7 — Supplementary Data 4 [file 41467_2019_11781_MOESM7_ESM.xlsx]

## Sheet: Sheet1
Supplementary Data 4
Complete list of antibodies
Primary antibodies
Target proteins	Host species	Source	Dilution	Catalogue Number	Identifier
WT1	rabbit	Santa Cruz	1:100	SC-192 (C-19)	RRID:AB_632611
WT1	rabbit	Novus Biologicals	1:100(IF) 1:1000(WB)	NBP1-40787	RRID:AB_2216245
WT1	rabbit	Abcam	1:100	ab52933	RRID:AB_883559
WT1	rabbit	GeneScript	1:1000(WB)	N/A	N/A
Actin	mouse	Sigma-Aldrich	1:5000	A4700	RRID:AB_476730
GFP	chicken	Aves Labs Inc	1:2000	GFP-1020	RRID:AB_10000240
β-Tubulin	mouse	Cell signaling	1:500	86298	RRID:AB_2715541
GFAP	mouse	Cell signaling	1:500	3670	RRID:AB_561049
Secondary antibodies
Target Species	Conjugate	Source	Dilution	Catalogue Number	Identifier
Anti-Rabbit	Alexa 488	Thermo Fisher	1:500	A-11034	RRID:AB_2576217
Anti-Rabbit	Goat anti-Rabbit IgG (H+L) Secondary Antibody, HRP	Thermo Fisher	1:5000		RRID:AB_228341
Anti-Rabbit	IRDye 800CW	LI-COR Biosciences	1:5000	926-32211	RRID:AB_621843
Anti-Mouse	Alexa 568	Thermo Fisher	1:500	A-11004	RRID:AB_2534072
Anti-Mouse	Goat anti-Mouse IgG (H+L) Secondary Antibody, HRP	Thermo Fisher	1:3000	31430	RRID:AB_228307
Anti-Mouse	IRDye 680RD	LI-COR Biosciences	1:5000	926-68070	RRID:AB_10956588
Anti-Chicken	Alexa 488	Thermo Fisher	1:500	A-11039	RRID:AB_2534096
